# Supplementary material for: Tumor-suppressive function of EZH2 is through inhibiting glutaminase
Source: Cell Death Dis. 2021 Oct 20;12(11):975. doi: 10.1038/s41419-021-04212-7 (PMC8528894; doi:10.1038/s41419-021-04212-7)
Supplement: Supplementary file 2 — Supplementary Table 1 [file 41419_2021_4212_MOESM2_ESM.xlsx]

## Sheet: Sheet1
a1cf	baz2b	chd7	dido1	ftsj2	hist1h2bd	jhdm1d	mecp2	nat8l	phf7	rnf40	snrpf
aadac	bcdin3d	chd8	dimt1	ftsj3	hist1h2be	jmjd1c	men1	nat9	phf8	rnf6	snrpg
aadacl2	bcor	chd9	dlat	ftsjd1	hist1h2bf	jmjd4	mettl1	nbn	phip	rnf8	snx29
aadacl3	bcorl1	chek1	dmap1	ftsjd2	hist1h2bg	jmjd6	mettl10	ncapd2	phldb1	rnmt	sp1
aadacl4	bend3	chmp2a	dna2	g3bp1	hist1h2bh	jmy	mettl11b	ncapd3	phldb3	rnmtl1	sp100
aanat	bhmt	chmp2b	dnajc1	gadd45a	hist1h2bi	kansl1	mettl12	nceh1	phrf1	rps6ka3	sp140
acat1	bhmt2	chmp4b	dnajc18	gadd45b	hist1h2bj	kansl2	mettl13	ncl	pibf1	rps6ka4	spast
acat2	bicd1	chmp4c	dnajc2	gadd45g	hist1h2bk	kansl3	mettl14	ncoa1	pick1	rps6ka5	spen
acd	blm	chmp5	dnd1	gamt	hist1h2bl	kat2a	mettl15	ncoa2	pif1	rptor	spop
acer1	bloc1s1	chmp6	dnmt1	gata3	hist1h2bm	kat2b	mettl16	ncoa3	pinx1	rrp8	srcap
acer2	bmi1	chrac1	dnmt3a	gatad1	hist1h2bn	kat5	mettl17	ncoa6	piwil2	rsf1	srsf1
acin1	bptf	chtop	dnmt3b	gatad2a	hist1h2bo	kat6a	mettl18	ncor1	piwil4	rtel1	srsf3
acrc	brca1	chuk	dnmt3l	gatad2b	hist1h3a	kat6b	mettl20	ncor2	pkm	rtf1	ss18l1
actb	brca2	cir1	dnttip2	gcat	hist1h3b	kat7	mettl21a	ndst1	pkn1	ruvbl1	ss18l2
actl6a	brcc3	cit	dot1l	gcc2	hist1h3c	kat8	mettl21b	ndst2	pla2g4b	ruvbl2	ssrp1
actl6b	brd1	clns1a	dpf1	gfi1	hist1h3d	kdm1a	mettl21c	ndst3	pld6	rybp	stk4
actr3b	brd2	clock	dpf2	gfi1b	hist1h3e	kdm1b	mettl21d	ndst4	plekha5	safb	suds3
actr5	brd3	cmtr1	dpf3	gla	hist1h3f	kdm2a	mettl22	ndufaf5	plekha7	sap130	supt16h
actr6	brd4	cmtr2	dph5	glyr1	hist1h3g	kdm2b	mettl23	ndufaf7	pnmt	sap18	supt3h
actr8	brd7	cnbp	dph7	gmcl1	hist1h3h	kdm3a	mettl24	nek6	poc5	sap25	supt6h
adnp	brd8	comt	dppa3	gmnn	hist1h3i	kdm3b	mettl25	nek9	pogz	sap30	supt7l
aebp2	brd9	comtd1	dpy30	gnas	hist1h3j	kdm4a	mettl2a	nfrkb	pole3	sap30l	supv3l1
aicda	brdt	control	dqx1	gnmt	hist1h4a	kdm4b	mettl2b	nfyb	polq	sat1	suv39h1
aire	bre	coq3	dr1	gnpnat1	hist1h4b	kdm4c	mettl3	nfyc	por	sat2	suv39h2
akap8	brip1	coq5	dtd1	gripap1	hist1h4c	kdm4d	mettl4	ninl	ppargc1a	satb1	suv420h1
alkbh1	brms1	crat	dtd2	gse1	hist1h4d	kdm4e	mettl5	nipbl	ppm1g	satb2	suv420h2
alkbh2	brms1l	crb2	dtx3l	gsg2	hist1h4e	kdm5a	mettl6	nnmt	ppme1	satl1	suz12
alkbh3	brpf1	crebbp	dzip3	gtf2i	hist1h4f	kdm5b	mettl7a	noc2l	ppp2ca	sbno1	svep1
alkbh4	brpf3	csnk2a1	e2f6	gtf3c4	hist1h4g	kdm5c	mettl7b	nop2	ppp4c	scmh1	syce1
alkbh5	brwd1	csrp2bp	ece2	h1f0	hist1h4h	kdm5d	mettl9	nova2	ppp4r2	scml2	syncrip
alkbh7	brwd3	ctbp1	edc3	h1fnt	hist1h4i	kdm6a	mga	npas2	prdm1	scml4	tada1
alkbh8	bub1	ctbp2	eed	h1foo	hist1h4j	kdm6b	mgea5	npm1	prdm11	senp1	tada2a
amdhd2	c11orf30	ctcf	ehmt1	h1fx	hist1h4k	kdm7a	mgmt	npm2	prdm12	senp3	tada2b
ankrd26	c14orf169	ctcfl	ehmt2	h2afb1	hist1h4l	kdm8	mier2	nr1h4	prdm13	set	tada3
ankrd32	c16orf13	ctr9	eid1	h2afb2	hist2h2aa3	keap1	mina	nsd1	prdm14	setd1a	taf1
ankrd36	c17orf49	cul1	eid2	h2afb3	hist2h2aa4	kiaa1456	mkrn1	nsd2	prdm16	setd1b	taf10
anp32a	c2orf61	cul2	eid2b	h2afj	hist2h2ab	klhdc3	mlh3	nsd3	prdm2	setd2	taf12
anp32b	c6orf211	cul3	eif4a3	h2afv	hist2h2ac	kmt2a	mll	nsl1	prdm4	setd3	taf1l
anp32e	c7orf60	cul4a	elp2	h2afx	hist2h2be	kmt2b	mll2	nsmce1	prdm5	setd5	taf2
apbb1	c9orf114	cul4b	elp3	h2afy	hist2h2bf	kmt2c	mll3	nsun2	prdm6	setd6	taf3
apex1	c9orf156	cul5	elp4	h2afy2	hist2h3a	kmt2d	mll4	nsun3	prdm7	setd7	taf4
apitd1	c9orf41	cxxc1	elp5	h2afz	hist2h3c	kmt2e	mll5	nsun4	prdm8	setd8	taf5
apobec1	calcoco1	cyp1a2	elp6	h2bfm	hist2h3d	kmt5b	mllt1	nsun5	prdm9	setdb1	taf5l
apobec2	camkmt	cyp2c8	emg1	h2bfs	hist2h3ps2	kmt5c	mllt10	nsun6	prkaa1	setdb2	taf6
apobec3a	carm1	cyp2c9	eny2	h2bfwt	hist2h4a	krt23	mllt6	nsun7	prkaa2	setmar	taf6l
apobec3b	casc4	cyp2d6	ep300	h3.y	hist2h4b	kti12	mmachc	ntmt1	prkab1	setx	taf7
apobec3c	casd1	cyp3a4	ep400	h3f3a	hist3h2a	l3mbtl1	morc1	numa1	prkab2	sf3b1	taf8
apobec3d	cbx1	cyp3a5	epc1	h3f3b	hist3h2bb	l3mbtl2	morf4l1	oard1	prkag1	sf3b3	taf9
apobec3f	cbx2	cyp51a1	epc2	h3f3c	hist3h3	l3mbtl3	morf4l2	odf2l	prkag2	sfmbt1	taf9b
apobec3g	cbx3	dapk3	erbb4	hap1	hist4h4	l3mbtl4	mov10	ofd1	prkag3	sfmbt2	tarbp1
apobec3h	cbx4	daxx	ercc1	hars2	hjurp	las1l	mov10l1	ogt	prkca	sfpq	tbl1xr1
aqr	cbx5	dbt	ercc2	hat1	hlcs	lbr	mphosph8	padi1	prkcb	shprh	tcp1
arid1a	cbx6	dclre1c	ercc3	hcfc1	hltf	lcmt1	mrgbp	padi2	prkcd	shroom4	tdg
arid1b	cbx7	ddb1	ercc4	hcfc2	hmg20a	lcmt2	mrm1	padi3	prkdc	sin3a	tdrd1
arid2	cbx8	ddb2	ercc6	hdac1	hmg20b	leo1	msh6	padi4	prmt1	sin3b	tdrd12
arid3c	ccdc101	ddx1	ercc6l	hdac10	hmga2	lin28b	msl1	paf1	prmt10	sipa1	tdrd3
arid4a	ccdc122	ddx10	esco1	hdac11	hmgb1	lmna	msl2	pagr1	prmt2	sirt1	tdrd5
arid4b	ccdc125	ddx11	esco2	hdac2	hmgb3	lmnb1	msl3	pak2	prmt3	sirt2	tdrd7
arntl	ccdc146	ddx18	esd	hdac3	hmgn1	lmnb2	mst1	parg	prmt5	sirt3	tdrd9
arrb1	ccdc151	ddx19a	exosc1	hdac4	hmgn2	trim27	mta1	parp1	prmt6	sirt4	tdrkh
as3mt	ccdc160	ddx19b	exosc10	hdac5	hmgn3	trim28	mta2	parp2	prmt7	sirt5	terf1
asah1	ccdc39	ddx20	exosc2	hdac6	hmgn4	znf516	mta3	parp3	prmt8	sirt6	terf2
asah2	ccdc40	ddx21	exosc3	hdac7	hmgn5	znf532	mtf2	paxip1	prmt9	sirt7	terf2ip
ascc3	ccdc6	ddx23	exosc4	hdac8	hnmt	lpcat1	mtr	pbk	prpf31	skiv2l	tert
asf1a	ccdc67	ddx24	exosc5	hdac9	hp1bp3	lpcat2	mtrr	pbrm1	prr14	skiv2l2	tes
asf1b	ccdc96	ddx25	exosc6	hdgf	hpf1	lpcat4	mum1	pcgf1	psip1	skp1	tet1
ash1l	cdc6	ddx26b	exosc7	helb	hr	lrrc45	mybbp1a	pcgf2	pygo1	slbp	tet2
ash2l	cdc73	ddx27	exosc8	hells	hsf4	lrrfip2	myeov2	pcgf3	pygo2	smarca1	tet3
asxl1	cdk1	ddx28	exosc9	helq	hspa1a	lrtomt	myo1c	pcgf5	rabgap1l	smarca2	tex10
asxl2	cdk17	ddx3y	eya1	helz	hspa1b	lrwd1	myocd	pcgf6	rad18	smarca4	tfb1m
asxl3	cdk2	ddx4	eya2	hemk1	huwe1	lsm1	mypop	pcmt1	rad50	smarca5	tfb2m
asz1	cdk3	ddx41	eya3	henmt1	hyal3	lsm12	mysm1	pcmtd1	rad51	smarcad1	tfdp1
atad2	cdk5	ddx42	eya4	hfm1	icmt	lsm14a	n6amt1	pcmtd2	rad54b	smarcal1	tfpt
atad2b	cdk7	ddx46	ezh1	hgsnat	ift74	lsm2	n6amt2	pcna	rad54l	smarcb1	tgs1
atat1	cdk9	ddx47	ezh2	hif1an	ighmbp2	lsm6	naa10	pcnt	rad54l2	smarcc1	tinf2
atf2	cdy1	ddx49	fam117a	hinfp	ikbkap	lsm7	naa11	pdp1	rag1	smarcc2	tle1
atf7ip	cdy1b	ddx50	fam175a	hira	ikbkg	lsmd1	naa15	pelp1	rag2	smarcd1	tle2
atg14	cdy2a	ddx51	fam175b	hirip3	ikzf1	luzp2	naa16	pemt	rai1	smarcd2	tle4
atm	cdy2b	ddx52	fam81a	hist1h1a	ikzf3	macrod1	naa20	pgap1	rara	smarcd3	tlk1
atn1	cdyl	ddx54	fam86a	hist1h1b	ing1	macrod2	naa25	phc1	rb1	smarce1	tlk2
atr	cdyl2	ddx55	fam86b1	hist1h1c	ing2	mael	naa30	phc2	rbbp4	smc1b	tmem38b
atrx	cecr2	ddx58	fam86b2	hist1h1d	ing3	map3k7	naa35	phc3	rbbp5	smc3	tnip2
atxn2	cenpa	ddx59	fancg	hist1h1e	ing4	mapkapk3	naa38	phf1	rbbp7	smc5	tnks
atxn7	cenpc	ddx6	fancl	hist1h1t	ing5	mastl	naa40	phf10	rbp2	smc6	tnks2
atxn7l2	cenpe	ddx60	fancm	hist1h2aa	inmt	max	naa50	phf11	rbx1	smek1	tnp1
atxn7l3	cenpt	dek	fas	hist1h2ab	ino80	maz	naa60	phf12	rcbtb1	smek2	tnp2
aurka	cep63	dffb	fasn	hist1h2ac	ino80b	mbd1	nags	phf13	rcc1	smg6	tonsl
aurkb	cep72	dhx15	fbl	hist1h2ad	ino80c	mbd2	nap1l1	phf14	rcor1	smyd1	top2a
aurkc	ces1	dhx16	fbrs	hist1h2ae	ino80d	mbd3	nap1l2	phf15	rcor3	smyd2	top2b
babam1	ces2	dhx29	fbrsl1	hist1h2ag	ino80e	mbd4	nap1l3	phf19	recql	smyd3	tox4
bag6	cetn2	dhx30	fbxo11	hist1h2ah	ints12	mbd5	nap1l4	phf2	recql5	smyd4	tp53
bahd1	chaf1a	dhx32	fkbp6	hist1h2ai	ints4	mbd6	nap1l5	phf20	rest	smyd5	tp53bp1
banf1	chaf1b	dhx35	fos	hist1h2aj	ints6	mbip	nasp	phf20l1	rfc1	snai1	tpmt
banp	chat	dhx37	foxa1	hist1h2ak	iqce	mbtd1	nat1	phf21a	rfc2	snai2	tpr
bap1	chd1	dhx38	foxo1	hist1h2al	jade1	mcm3ap	nat10	phf21b	rilpl1	snrnp200	traf5
bard1	chd1l	dhx40	foxp1	hist1h2am	jade2	mcm4	nat14	phf23	ring1	snrpb	traf7
baz1a	chd2	dhx57	foxp2	hist1h2ba	jade3	mcrs1	nat16	phf3	rlim	snrpd2	trdmt1
baz1b	chd3	dhx9	foxp3	hist1h2bb	jak2	mdc1	nat2	phf5a	rmi1	snrpd3	trim16
baz2a	chd4	dicer1	foxp4	hist1h2bc	jakmip2	meaf6	nat6	phf6	rnf168	snrpe	trim24
znf541	chd5	znf687	fto	znhit1	jarid2	zzz3	nat8		rnf2
znf592	chd6	znf711	ftsj1	zranb3	jdp2		nat8b		rnf20
