# Supplementary material for: Tumor-suppressive function of EZH2 is through inhibiting glutaminase
Source: Cell Death Dis. 2021 Oct 20;12(11):975. doi: 10.1038/s41419-021-04212-7 (PMC8528894; doi:10.1038/s41419-021-04212-7)
Supplement: Supplementary file 3 — Supplementary Table 2 [file 41419_2021_4212_MOESM3_ESM.xlsx]

## Sheet: Sheet1
Gene	Fold	Gene	Fold	Gene	Fold	Gene	Fold	Gene	Fold
A1CF	1.56452	FAM175A	1.51893	HPF1	2.95349	PPP4R2	69	SP140	1.60986
ACTL6B	59	FBL	3.25424	HUWE1	1.84462	PPP4R2	1.59063	SP140	1.55423
ACTR3B	2.03198	FBL	1.64171	IKZF1	2.98823	PRDM1	1.56839	SPEN	9.4359
ACTR3B	4.23423	FBRS	32	ING4	1.72368	PRDM13	1.52409	SRCAP	1.52487
ACTR6	31	FBRSL1	2.04918	INO80	1.58906	PRDM6	5.91667	SS18L2	5.10884
ACTR6	2.33333	FOXA1	1.62445	INO80E	1.56781	PRDM6	3.03719	SSRP1	1.57747
ACTR8	3.09794	FOXO1	1.52282	INO80E	2.42208	PRDM7	2.15079	STK4	1.56219
ANP32A	1.52261	FOXP2	3.15172	JDP2	54.8333	PRDM9	2.46939	SUPT3H	1.5055
APOBEC1	1.56627	FOXP3	1.86108	JMJD1C	2.10677	PRKAG2	3.50388	SUPT3H	1.5763
ARID1B	2.31818	GADD45A	2.03866	JMJD6	5.34351	PRKAG3	2.8693	SUPT7L	7.28947
ARID4A	2.23163	GADD45G	2.22248	KANSL2	3.63043	PRKCA	1.50575	SUPT7L	1.51364
ASF1B	2.02157	GATAD2B	1.74474	KAT5	1.584	PRKCD	2.47	SUV39H1	3.98214
ASH2L	1.60262	GFI1B	3.38462	KDM1B	1.66667	PRMT1	1.96721	SUV39H2	1.52125
ASXL3	5.85714	H1F0	1.51916	KDM1B	109	PRMT7	1.81091	SUZ12	1.51443
ATR	3.95921	H1FNT	1.61421	KDM3B	2.66925	PRPF31	2.27742	TADA3	1.82058
AURKA	1.53635	H1FX	1.57205	KDM5A	1.59649	RAD51	1.59861	TAF10	1.55285
AURKB	2.09603	H2AFB2	2.11211	KDM6B	1.80155	RAD54L	2.33766	TAF1L	1.51864
BABAM1	2.20269	H2AFJ	36	KDM6B	1.70536	RAG2	79	TAF3	163.333
BAHD1	3.4359	H2AFV	3.63327	KDM8	2.67568	RARA	1.65263	TAF9B	1.96385
BANP	1.79094	H2AFV	1.87344	KMT2B	1.62389	RARA	1.58279	TBL1XR1	1.63993
BAP1	1.61276	H3F3A	78	KMT2C	1.6401	RARA	1.80684	TBL1XR1	1.83005
BARD1	1.77586	H3F3B	2.59091	L3MBTL1	1.62321	RBBP7	3.44074	TDG	1.84581
BAZ1A	48	HCFC1	1.68987	L3MBTL3	1.81769	RBBP7	1.68318	TET3	1.55188
BAZ2A	1.94105	HDAC1	1.76415	LEO1	1.5	RBX1	3.4	TET3	3
BAZ2B	1.53973	HDAC1	3.52675	MAP3K7	1.83692	RCOR1	2.02667	TEX10	1.77191
BRCA2	1.59065	HDAC10	10.6	MAPKAPK3	1.92945	RCOR1	1.67337	TEX10	62
CRB2	1.62244	HDAC4	3.20833	MASTL	2	RMI1	197	TNP1	12.6
CSNK2A1	1.62963	HDAC5	1.97545	MAZ	1.90809	RNF168	1.54295	TONSL	75
CSRP2BP	1.62758	HDAC5	1.97959	MBIP	1.52203	RNF40	6.37778	TOP2A	1.56585
CUL1	1.60049	HDAC6	1.88753	MBTD1	2.26228	RNF8	2.77135	TOP2A	1.82969
CUL1	2.13978	HINFP	2.47989	MEN1	1.66396	RNF8	3.55	TOP2B	2.04416
CUL4B	2.20107	HIST1H1B	2.37615	MORF4L2	3.3271	RPS6KA4	4	TRIM24	1.87719
DDB2	1.97358	HIST1H1B	4.95872	MTA1	2.34268	RRP8	1.59812	TRIM33	1.5691
DDX50	2.01049	HIST1H1D	1.66728	MYO1C	4.66667	RUVBL1	2.34038	UBE2A	2.10428
DMAP1	1.81878	HIST1H1E	1.60496	NAP1L1	4.33333	RUVBL1	2.11111	UBE2D3	2.10256
DMAP1	4.28148	HIST1H1E	10.7662	NCL	1.97101	RUVBL2	1.5	UBE2H	1.59667
DNAJC1	71	HIST1H2AE	2.03546	NCOA1	1.73731	SAFB	133	UBR5	5.96907
DNAJC1	2.3143	HIST1H2AG	1.66667	NCOA2	98	SAP130	169	UBR7	3.55366
DNAJC2	2.29276	HIST1H2AK	2.95712	NCOA3	1.80488	SAP30L	2.26374	UCHL5	4.24468
DNMT1	3.13207	HIST1H2AL	1.97821	NCOR1	1.66571	SCML2	1.50011	USP15	1.59459
DNMT3B	3.4186	HIST1H2AM	2.4436	NFRKB	1.78261	SCML4	1.93853	USP16	2.33333
DNTTIP2	1.90841	HIST1H2BC	1.60616	NFRKB	1.90476	SET	5.31864	USP22	2.13187
DPPA3	109	HIST1H2BD	2.46027	NPAS2	1.5916	SET	2.02536	USP44	166
DPPA3	2.08791	HIST1H2BE	1.69849	NSD3	1.75439	SETD1B	3.01571	USP44	1.90717
DPY30	119	HIST1H2BI	1.96945	NSD3	1.90463	SETD6	1.58731	USP46	45
DTX3L	2.18817	HIST1H2BM	1.5042	NSL1	104	SETD6	11	USP7	3.41237
E2F6	1.5098	HIST1H3B	30	PAF1	1.57563	SETDB1	2.29081	USP7	1.86182
EID2	1.70725	HIST1H4D	2.00412	PAGR1	1.56883	SFMBT2	1.76647	VPS72	1.64619
EID2B	2.00633	HIST1H4E	2.46577	PAK2	1.57058	SHPRH	3.04972	WAC	1.50675
ELP3	2.33019	HIST1H4F	1.94351	PBK	1.52497	SIN3B	4.5	WAC	164
ELP3	1.64451	HIST1H4H	2.44271	PBK	4.18269	SIRT7	103	WDR77	10.5
ELP6	1.71825	HIST1H4H	73	PCGF1	1.65641	SKP1	9.17647	YWHAE	2.52577
EPC1	1.68833	HIST1H4I	2.23909	PCGF5	1.76852	SKP1	1.72414	ZBTB33	2.24342
EXOSC1	4.57692	HIST1H4I	2.45763	PCGF5	1.74902	SLBP	2.4601	ZCWPW1	127
EXOSC1	2.36336	HIST1H4K	1.82424	PCGF6	2.02607	SMARCA5	5.34586	ZCWPW1	6.35484
EXOSC8	4.43878	HIST2H2BF	1.89888	PCNA	1.77083	SMARCAD1	2.08387	ZFP57	1.91802
EXOSC9	1.52903	HIST2H2BF	11.4286	PDP1	2.97382	SMARCAD1	2.68628	ZHX1	1.53259
EYA1	1.54688	HIST2H3C	8.48485	PHF13	1.87764	SMARCAD1	4.25926	ZMYM2	2.65614
EYA1	2.83333	HIST2H3C	1.51024	PHF14	2.48444	SMARCC1	3.45977	ZMYM2	1.59281
EYA2	1.78003	HIST2H3C	4.11111	PHF14	46	SMEK1	2.92623	ZMYM3	2.00585
EYA2	1.91076	HIST2H3D	1.74257	PHF19	1.86623	SMEK1	165.5	ZNF592	2.82946
EZH2	1.72161	HIST2H3PS2	1.63194	PHIP	1.9899	SMYD2	1.57431	ZRANB3	1.94421
EZH2	2.02362	HMG20B	1.6862	PPM1G	1.51818	SNAI2	1.84574
EZH2	1.84906	HMGB1	2.06154	PPP4R2	164	SP1	1.61383
EZH2	1.56595	HP1BP3	5.6087	PPP4R2	2.02155	SP100	2.71765
