# Supplementary material for: Tumor-suppressive function of EZH2 is through inhibiting glutaminase
Source: Cell Death Dis. 2021 Oct 20;12(11):975. doi: 10.1038/s41419-021-04212-7 (PMC8528894; doi:10.1038/s41419-021-04212-7)
Supplement: Supplementary file 4 — Supplementary Table 3 [file 41419_2021_4212_MOESM4_ESM.xlsx]

## Sheet: Sheet1
ANP32A	H3F3A	PCNA	RNF168
ASF1B	HCFC1	PHF13	RPS6KA4
AURKA	HDAC1	PHF14	SCML2
AURKB	HMG20B	PHF19	SLBP
BARD1	HMGB1	PRDM6	SMYD2
BRCA2	HPF1	PRMT7	SUV39H1
DNMT1	L3MBTL3	PRPF31	SUV39H2
DPY30	MAZ	RAD51	TONSL
EZH2	NSL1	RAD54L	TOP2A
H2AFV	PBK	RBBP7	UBR7
			USP46
