# Supplementary material for: Tumor-suppressive function of EZH2 is through inhibiting glutaminase
Source: Cell Death Dis. 2021 Oct 20;12(11):975. doi: 10.1038/s41419-021-04212-7 (PMC8528894; doi:10.1038/s41419-021-04212-7)
Supplement: Supplementary file 5 — Supplementary Table 4 [file 41419_2021_4212_MOESM5_ESM.xlsx]

## Sheet: Sheet1
Primers for RT-qPCT
Genes	Forward	Reverse
EZH2	GGACCACAGTGTTACCAGCAT	GTGGGGTCTTTATCCGCTCAG
SUZ12	TTGCAGCTTACGTTTACTGGTT	GGAACTTGCCTTATTGGACAACT
EED	CTGTAGGAAGCAACAGAGTTACC	CTGTAGGAAGCAACAGAGTTACC
GLS	AGGGTCTGTTACCTAGCTTGG	ACGTTCGCAATCCTGTAGATTT
TXNIP	GGTCTTTAACGACCCTGAAAAGG	ACACGAGTAACTTCACACACCT
MondonA	GCTCTTCGAGTGCATGACTTT	TCTCTCCACTGTAGCTTCAGG
Glut1	GGCCAAGAGTGTGCTAAAGAA	ACAGCGTTGATGCCAGACAG
GPI	GGAGACCATCACGAATGCAGA	TAGACAGGGCAACAAAGTGCT
G6PD	CGAGGCCGTCACCAAGAAC	GTAGTGGTCGATGCGGTAGA
PGAM1	GTGCAGAAGAGAGCGATCCG	CGGTTAGACCCCCATAGTGC
ENO1	TGGTGTCTATCGAAGATCCCTT	CCTTGGCGATCCTCTTTGG
6PGD	ATGGCCCAAGCTGACATCG	AAAGCCGTGGTCATTCATGTT
PER2	CTTCAGCGATGCCAAGTTTGT	CGGATTTCATTCTCGTGGCTTT
Glut3	GCTGGGCATCGTTGTTGGA	GCACTTTGTAGGATAGCAGGAAG
HK1	CACATGGAGTCCGAGGTTTATG	CGTGAATCCCACAGGTAACTTC
LDHA	ATGGCAACTCTAAAGGATCAGC	CCAACCCCAACAACTGTAATCT
PDH	TGTTCCTCATCGTACATTCCTCA	AGAACTGACATTTTTGCCGTCAA
PDK1	CTGTGATACGGATCAGAAACCG	TCCACCAAACAATAAAGAGTGCT
TIGAR	ATCCTGAAAGAAGCGGATCAAAA	AACTAAGACACTGGCTGCTAATC
GM-CSF	CGGAAGGAACCATCTCACTG	AGCACTCCTTGGCAAAACTG
IL-23	CTCAGGGACAACAGTCAGTTC	ACAGGGCTATCAGGGAGCA
IL-8	ACTGAGAGTGATTGAGAGTGGAC	AACCCTCTGCACCCAGTTTTC
CCL20	GCTGCTTTGATGTCAGTGCT	TCAAAGTTGCTTGCTGCTTC
Actin	CATGTACGTTGCTATCCAGGC	CTCCTTAATGTCACGCACGAT
Primers for ChIP-qPCT
Genes	Forward	Reverse
GLS	AGAGCCGAGAGAAATTTGACT	ATTGCCGCGACCGGTTCTCTT
